# Supplementary material for: Differences in Pulmonary and Extra-Pulmonary Traits between Women and Men with Chronic Obstructive Pulmonary Disease
Source: J Clin Med. 2022 Jun 26;11(13):3680. doi: 10.3390/jcm11133680 (PMC9267757; doi:10.3390/jcm11133680)
Supplement: Supplementary file 1 [file jcm-11-03680-s001.zip]

Archive with 1 entries (1 files):
- jcm-1742283-supplementary.pdf
